# Supplementary material for: Developing data interoperability using standards: A wheat community use case
Source: F1000Res. 2017 Dec 6;6:1843. Originally published 2017 Oct 16. [Version 2] doi: 10.12688/f1000research.12234.2 (PMC5747345; doi:10.12688/f1000research.12234.2)
Supplement: Supplementary file 1 [file f1000research-6-14407-s0000.tgz]

Archive with 1 entries (1 files):
- 3af503d2-9c38-4edc-8b05-692003cc3d53.pdf
