# Supplementary material for: Developing data interoperability using standards: A wheat community use case
Source: F1000Res. 2017 Dec 6;6:1843. Originally published 2017 Oct 16. [Version 2] doi: 10.12688/f1000research.12234.2 (PMC5747345; doi:10.12688/f1000research.12234.2)
Supplement: Supplementary file 2 [file f1000research-6-14407-s0001.tgz]

Archive with 1 entries (1 files):
- cb68215c-dbb1-46b0-b145-be3b61e8cbe3.pdf
